# Supplementary material for: A Novel Methylene Blue Indicator-Based Aptasensor for Rapid Detection of Pseudomonas aeruginosa
Source: Int J Mol Sci. 2024 Oct 30;25(21):11682. doi: 10.3390/ijms252111682 (PMC11547117; doi:10.3390/ijms252111682)
Supplement: Supplementary file 1 [file ijms-25-11682-s001.zip]

Archive with 1 entries (1 files):
- ijms-3274466-supplementary.pdf
